# Supplementary material for: Visual experience has opposing influences on the quality of stimulus representation in adult primary visual cortex
Source: eLife. 2022 Nov 2;11:e80361. doi: 10.7554/eLife.80361 (PMC9629826; doi:10.7554/eLife.80361)
Supplement: Source data 1. — Tuning curves for all neurons scored as significantly tuned and tracked, for each of the three conditions: control, dark exposure (DE), and light reintroduction (LRx). [file elife-80361-data1.zip]

Archive with 699 entries (696 files):
- SourceData1/b1_b2/
- SourceData1/b1_b2/2452_1R_cellPairID_1.png
- SourceData1/b1_b2/2452_1R_cellPairID_10.png
- SourceData1/b1_b2/2452_1R_cellPairID_11.png
- SourceData1/b1_b2/2452_1R_cellPairID_12.png
- SourceData1/b1_b2/2452_1R_cellPairID_13.png
- SourceData1/b1_b2/2452_1R_cellPairID_14.png
- SourceData1/b1_b2/2452_1R_cellPairID_15.png
- SourceData1/b1_b2/2452_1R_cellPairID_16.png
- SourceData1/b1_b2/2452_1R_cellPairID_17.png
- SourceData1/b1_b2/2452_1R_cellPairID_18.png
- SourceData1/b1_b2/2452_1R_cellPairID_19.png
- SourceData1/b1_b2/2452_1R_cellPairID_2.png
- SourceData1/b1_b2/2452_1R_cellPairID_20.png
- SourceData1/b1_b2/2452_1R_cellPairID_21.png
- SourceData1/b1_b2/2452_1R_cellPairID_22.png
- SourceData1/b1_b2/2452_1R_cellPairID_23.png
- SourceData1/b1_b2/2452_1R_cellPairID_24.png
- SourceData1/b1_b2/2452_1R_cellPairID_25.png
- SourceData1/b1_b2/2452_1R_cellPairID_26.png
- SourceData1/b1_b2/2452_1R_cellPairID_27.png
- SourceData1/b1_b2/2452_1R_cellPairID_28.png
- SourceData1/b1_b2/2452_1R_cellPairID_29.png
- SourceData1/b1_b2/2452_1R_cellPairID_3.png
- SourceData1/b1_b2/2452_1R_cellPairID_30.png
- SourceData1/b1_b2/2452_1R_cellPairID_31.png
- SourceData1/b1_b2/2452_1R_cellPairID_32.png
- SourceData1/b1_b2/2452_1R_cellPairID_33.png
- SourceData1/b1_b2/2452_1R_cellPairID_34.png
- SourceData1/b1_b2/2452_1R_cellPairID_35.png
- SourceData1/b1_b2/2452_1R_cellPairID_36.png
- SourceData1/b1_b2/2452_1R_cellPairID_4.png
- SourceData1/b1_b2/2452_1R_cellPairID_5.png
- SourceData1/b1_b2/2452_1R_cellPairID_6.png
- SourceData1/b1_b2/2452_1R_cellPairID_7.png
- SourceData1/b1_b2/2452_1R_cellPairID_8.png
- SourceData1/b1_b2/2452_1R_cellPairID_9.png
- SourceData1/b1_b2/2452_1R1L_cellPairID_1.png
- SourceData1/b1_b2/2452_1R1L_cellPairID_10.png
- SourceData1/b1_b2/2452_1R1L_cellPairID_11.png
- SourceData1/b1_b2/2452_1R1L_cellPairID_12.png
- SourceData1/b1_b2/2452_1R1L_cellPairID_13.png
- SourceData1/b1_b2/2452_1R1L_cellPairID_14.png
- SourceData1/b1_b2/2452_1R1L_cellPairID_15.png
- SourceData1/b1_b2/2452_1R1L_cellPairID_16.png
- SourceData1/b1_b2/2452_1R1L_cellPairID_17.png
- SourceData1/b1_b2/2452_1R1L_cellPairID_18.png
- SourceData1/b1_b2/2452_1R1L_cellPairID_19.png
- SourceData1/b1_b2/2452_1R1L_cellPairID_2.png
- SourceData1/b1_b2/2452_1R1L_cellPairID_20.png
- SourceData1/b1_b2/2452_1R1L_cellPairID_21.png
- SourceData1/b1_b2/2452_1R1L_cellPairID_22.png
- SourceData1/b1_b2/2452_1R1L_cellPairID_23.png
- SourceData1/b1_b2/2452_1R1L_cellPairID_24.png
- SourceData1/b1_b2/2452_1R1L_cellPairID_25.png
- SourceData1/b1_b2/2452_1R1L_cellPairID_26.png
- SourceData1/b1_b2/2452_1R1L_cellPairID_27.png
- SourceData1/b1_b2/2452_1R1L_cellPairID_28.png
- SourceData1/b1_b2/2452_1R1L_cellPairID_29.png
- SourceData1/b1_b2/2452_1R1L_cellPairID_3.png
- SourceData1/b1_b2/2452_1R1L_cellPairID_30.png
- SourceData1/b1_b2/2452_1R1L_cellPairID_31.png
- SourceData1/b1_b2/2452_1R1L_cellPairID_32.png
- SourceData1/b1_b2/2452_1R1L_cellPairID_33.png
- SourceData1/b1_b2/2452_1R1L_cellPairID_34.png
- SourceData1/b1_b2/2452_1R1L_cellPairID_35.png
- SourceData1/b1_b2/2452_1R1L_cellPairID_36.png
- SourceData1/b1_b2/2452_1R1L_cellPairID_37.png
- SourceData1/b1_b2/2452_1R1L_cellPairID_38.png
- SourceData1/b1_b2/2452_1R1L_cellPairID_39.png
- SourceData1/b1_b2/2452_1R1L_cellPairID_4.png
- SourceData1/b1_b2/2452_1R1L_cellPairID_40.png
- SourceData1/b1_b2/2452_1R1L_cellPairID_41.png
- SourceData1/b1_b2/2452_1R1L_cellPairID_42.png
- SourceData1/b1_b2/2452_1R1L_cellPairID_43.png
- SourceData1/b1_b2/2452_1R1L_cellPairID_44.png
- SourceData1/b1_b2/2452_1R1L_cellPairID_45.png
- SourceData1/b1_b2/2452_1R1L_cellPairID_46.png
- SourceData1/b1_b2/2452_1R1L_cellPairID_47.png
- SourceData1/b1_b2/2452_1R1L_cellPairID_48.png
- SourceData1/b1_b2/2452_1R1L_cellPairID_49.png
- SourceData1/b1_b2/2452_1R1L_cellPairID_5.png
- SourceData1/b1_b2/2452_1R1L_cellPairID_50.png
- SourceData1/b1_b2/2452_1R1L_cellPairID_51.png
- SourceData1/b1_b2/2452_1R1L_cellPairID_52.png
- SourceData1/b1_b2/2452_1R1L_cellPairID_53.png
- SourceData1/b1_b2/2452_1R1L_cellPairID_54.png
- SourceData1/b1_b2/2452_1R1L_cellPairID_55.png
- SourceData1/b1_b2/2452_1R1L_cellPairID_56.png
- SourceData1/b1_b2/2452_1R1L_cellPairID_57.png
- SourceData1/b1_b2/2452_1R1L_cellPairID_58.png
- SourceData1/b1_b2/2452_1R1L_cellPairID_59.png
- SourceData1/b1_b2/2452_1R1L_cellPairID_6.png
- SourceData1/b1_b2/2452_1R1L_cellPairID_60.png
- SourceData1/b1_b2/2452_1R1L_cellPairID_7.png
- SourceData1/b1_b2/2452_1R1L_cellPairID_8.png
- SourceData1/b1_b2/2452_1R1L_cellPairID_9.png
- SourceData1/b1_b2/2454_1R_cellPairID_1.png
- SourceData1/b1_b2/2454_1R_cellPairID_10.png
- SourceData1/b1_b2/2454_1R_cellPairID_11.png
- SourceData1/b1_b2/2454_1R_cellPairID_12.png
- SourceData1/b1_b2/2454_1R_cellPairID_13.png
- SourceData1/b1_b2/2454_1R_cellPairID_14.png
- SourceData1/b1_b2/2454_1R_cellPairID_15.png
- SourceData1/b1_b2/2454_1R_cellPairID_16.png
- SourceData1/b1_b2/2454_1R_cellPairID_17.png
- SourceData1/b1_b2/2454_1R_cellPairID_18.png
- SourceData1/b1_b2/2454_1R_cellPairID_19.png
- SourceData1/b1_b2/2454_1R_cellPairID_2.png
- SourceData1/b1_b2/2454_1R_cellPairID_20.png
- SourceData1/b1_b2/2454_1R_cellPairID_21.png
- SourceData1/b1_b2/2454_1R_cellPairID_22.png
- SourceData1/b1_b2/2454_1R_cellPairID_23.png
- SourceData1/b1_b2/2454_1R_cellPairID_24.png
- SourceData1/b1_b2/2454_1R_cellPairID_25.png
- SourceData1/b1_b2/2454_1R_cellPairID_26.png
- SourceData1/b1_b2/2454_1R_cellPairID_27.png
- SourceData1/b1_b2/2454_1R_cellPairID_28.png
- SourceData1/b1_b2/2454_1R_cellPairID_29.png
- SourceData1/b1_b2/2454_1R_cellPairID_3.png
- SourceData1/b1_b2/2454_1R_cellPairID_30.png
- SourceData1/b1_b2/2454_1R_cellPairID_31.png
- SourceData1/b1_b2/2454_1R_cellPairID_32.png
- SourceData1/b1_b2/2454_1R_cellPairID_33.png
- SourceData1/b1_b2/2454_1R_cellPairID_34.png
- SourceData1/b1_b2/2454_1R_cellPairID_35.png
- SourceData1/b1_b2/2454_1R_cellPairID_36.png
- SourceData1/b1_b2/2454_1R_cellPairID_37.png
- SourceData1/b1_b2/2454_1R_cellPairID_38.png
- SourceData1/b1_b2/2454_1R_cellPairID_39.png
- SourceData1/b1_b2/2454_1R_cellPairID_4.png
- SourceData1/b1_b2/2454_1R_cellPairID_5.png
- SourceData1/b1_b2/2454_1R_cellPairID_6.png
- SourceData1/b1_b2/2454_1R_cellPairID_7.png
- SourceData1/b1_b2/2454_1R_cellPairID_8.png
- SourceData1/b1_b2/2454_1R_cellPairID_9.png
- SourceData1/b1_b2/2472_1L_cellPairID_1.png
- SourceData1/b1_b2/2472_1L_cellPairID_10.png
- SourceData1/b1_b2/2472_1L_cellPairID_11.png
- SourceData1/b1_b2/2472_1L_cellPairID_12.png
- SourceData1/b1_b2/2472_1L_cellPairID_13.png
- SourceData1/b1_b2/2472_1L_cellPairID_14.png
- SourceData1/b1_b2/2472_1L_cellPairID_15.png
- SourceData1/b1_b2/2472_1L_cellPairID_16.png
- SourceData1/b1_b2/2472_1L_cellPairID_17.png
- SourceData1/b1_b2/2472_1L_cellPairID_18.png
- SourceData1/b1_b2/2472_1L_cellPairID_19.png
- SourceData1/b1_b2/2472_1L_cellPairID_2.png
- SourceData1/b1_b2/2472_1L_cellPairID_20.png
- SourceData1/b1_b2/2472_1L_cellPairID_21.png
- SourceData1/b1_b2/2472_1L_cellPairID_22.png
- SourceData1/b1_b2/2472_1L_cellPairID_23.png
- SourceData1/b1_b2/2472_1L_cellPairID_24.png
- SourceData1/b1_b2/2472_1L_cellPairID_25.png
- SourceData1/b1_b2/2472_1L_cellPairID_26.png
- SourceData1/b1_b2/2472_1L_cellPairID_27.png
- SourceData1/b1_b2/2472_1L_cellPairID_28.png
- SourceData1/b1_b2/2472_1L_cellPairID_29.png
- SourceData1/b1_b2/2472_1L_cellPairID_3.png
- SourceData1/b1_b2/2472_1L_cellPairID_30.png
- SourceData1/b1_b2/2472_1L_cellPairID_31.png
- SourceData1/b1_b2/2472_1L_cellPairID_32.png
- SourceData1/b1_b2/2472_1L_cellPairID_33.png
- SourceData1/b1_b2/2472_1L_cellPairID_34.png
- SourceData1/b1_b2/2472_1L_cellPairID_35.png
- SourceData1/b1_b2/2472_1L_cellPairID_36.png
- SourceData1/b1_b2/2472_1L_cellPairID_37.png
- SourceData1/b1_b2/2472_1L_cellPairID_38.png
- SourceData1/b1_b2/2472_1L_cellPairID_4.png
- SourceData1/b1_b2/2472_1L_cellPairID_5.png
- SourceData1/b1_b2/2472_1L_cellPairID_6.png
- SourceData1/b1_b2/2472_1L_cellPairID_7.png
- SourceData1/b1_b2/2472_1L_cellPairID_8.png
- SourceData1/b1_b2/2472_1L_cellPairID_9.png
- SourceData1/b1_b2/2473_1R_cellPairID_1.png
- SourceData1/b1_b2/2473_1R_cellPairID_10.png
- SourceData1/b1_b2/2473_1R_cellPairID_11.png
- SourceData1/b1_b2/2473_1R_cellPairID_12.png
- SourceData1/b1_b2/2473_1R_cellPairID_13.png
- SourceData1/b1_b2/2473_1R_cellPairID_14.png
- SourceData1/b1_b2/2473_1R_cellPairID_15.png
- SourceData1/b1_b2/2473_1R_cellPairID_16.png
- SourceData1/b1_b2/2473_1R_cellPairID_17.png
- SourceData1/b1_b2/2473_1R_cellPairID_18.png
- SourceData1/b1_b2/2473_1R_cellPairID_19.png
- SourceData1/b1_b2/2473_1R_cellPairID_2.png
- SourceData1/b1_b2/2473_1R_cellPairID_20.png
- SourceData1/b1_b2/2473_1R_cellPairID_21.png
- SourceData1/b1_b2/2473_1R_cellPairID_22.png
- SourceData1/b1_b2/2473_1R_cellPairID_23.png
- SourceData1/b1_b2/2473_1R_cellPairID_24.png
- SourceData1/b1_b2/2473_1R_cellPairID_25.png
- SourceData1/b1_b2/2473_1R_cellPairID_26.png
- SourceData1/b1_b2/2473_1R_cellPairID_27.png
- SourceData1/b1_b2/2473_1R_cellPairID_28.png
- SourceData1/b1_b2/2473_1R_cellPairID_29.png
- SourceData1/b1_b2/2473_1R_cellPairID_3.png
- SourceData1/b1_b2/2473_1R_cellPairID_30.png
- SourceData1/b1_b2/2473_1R_cellPairID_31.png
- SourceData1/b1_b2/2473_1R_cellPairID_32.png
- SourceData1/b1_b2/2473_1R_cellPairID_33.png
- SourceData1/b1_b2/2473_1R_cellPairID_34.png
- SourceData1/b1_b2/2473_1R_cellPairID_35.png
- SourceData1/b1_b2/2473_1R_cellPairID_36.png
- SourceData1/b1_b2/2473_1R_cellPairID_4.png
- SourceData1/b1_b2/2473_1R_cellPairID_5.png
- SourceData1/b1_b2/2473_1R_cellPairID_6.png
- SourceData1/b1_b2/2473_1R_cellPairID_7.png
- SourceData1/b1_b2/2473_1R_cellPairID_8.png
- SourceData1/b1_b2/2473_1R_cellPairID_9.png
- SourceData1/b1_b2/2474_1R1L_cellPairID_1.png
- SourceData1/b1_b2/2474_1R1L_cellPairID_10.png
- SourceData1/b1_b2/2474_1R1L_cellPairID_11.png
- SourceData1/b1_b2/2474_1R1L_cellPairID_12.png
- SourceData1/b1_b2/2474_1R1L_cellPairID_13.png
- SourceData1/b1_b2/2474_1R1L_cellPairID_14.png
- SourceData1/b1_b2/2474_1R1L_cellPairID_15.png
- SourceData1/b1_b2/2474_1R1L_cellPairID_16.png
- SourceData1/b1_b2/2474_1R1L_cellPairID_17.png
- SourceData1/b1_b2/2474_1R1L_cellPairID_18.png
- SourceData1/b1_b2/2474_1R1L_cellPairID_19.png
- SourceData1/b1_b2/2474_1R1L_cellPairID_2.png
- SourceData1/b1_b2/2474_1R1L_cellPairID_20.png
- SourceData1/b1_b2/2474_1R1L_cellPairID_21.png
- SourceData1/b1_b2/2474_1R1L_cellPairID_22.png
- SourceData1/b1_b2/2474_1R1L_cellPairID_23.png
- SourceData1/b1_b2/2474_1R1L_cellPairID_24.png
- SourceData1/b1_b2/2474_1R1L_cellPairID_25.png
- SourceData1/b1_b2/2474_1R1L_cellPairID_26.png
- SourceData1/b1_b2/2474_1R1L_cellPairID_27.png
- SourceData1/b1_b2/2474_1R1L_cellPairID_28.png
- SourceData1/b1_b2/2474_1R1L_cellPairID_29.png
- SourceData1/b1_b2/2474_1R1L_cellPairID_3.png
- SourceData1/b1_b2/2474_1R1L_cellPairID_30.png
- SourceData1/b1_b2/2474_1R1L_cellPairID_31.png
- SourceData1/b1_b2/2474_1R1L_cellPairID_32.png
- SourceData1/b1_b2/2474_1R1L_cellPairID_33.png
- SourceData1/b1_b2/2474_1R1L_cellPairID_34.png
- SourceData1/b1_b2/2474_1R1L_cellPairID_35.png
- SourceData1/b1_b2/2474_1R1L_cellPairID_36.png
- SourceData1/b1_b2/2474_1R1L_cellPairID_37.png
- SourceData1/b1_b2/2474_1R1L_cellPairID_38.png
- SourceData1/b1_b2/2474_1R1L_cellPairID_39.png
- SourceData1/b1_b2/2474_1R1L_cellPairID_4.png
- SourceData1/b1_b2/2474_1R1L_cellPairID_40.png
- SourceData1/b1_b2/2474_1R1L_cellPairID_5.png
- SourceData1/b1_b2/2474_1R1L_cellPairID_6.png
- SourceData1/b1_b2/2474_1R1L_cellPairID_7.png
- SourceData1/b1_b2/2474_1R1L_cellPairID_8.png
- SourceData1/b1_b2/2474_1R1L_cellPairID_9.png
- SourceData1/b2_pDE/
- SourceData1/b2_pDE/2452_1R_cellPairID_1.png
- SourceData1/b2_pDE/2452_1R_cellPairID_10.png
- SourceData1/b2_pDE/2452_1R_cellPairID_11.png
- SourceData1/b2_pDE/2452_1R_cellPairID_12.png
- SourceData1/b2_pDE/2452_1R_cellPairID_13.png
- SourceData1/b2_pDE/2452_1R_cellPairID_14.png
- SourceData1/b2_pDE/2452_1R_cellPairID_15.png
- SourceData1/b2_pDE/2452_1R_cellPairID_16.png
- SourceData1/b2_pDE/2452_1R_cellPairID_17.png
- SourceData1/b2_pDE/2452_1R_cellPairID_18.png
- SourceData1/b2_pDE/2452_1R_cellPairID_19.png
- SourceData1/b2_pDE/2452_1R_cellPairID_2.png
- SourceData1/b2_pDE/2452_1R_cellPairID_20.png
- SourceData1/b2_pDE/2452_1R_cellPairID_21.png
- SourceData1/b2_pDE/2452_1R_cellPairID_22.png
- SourceData1/b2_pDE/2452_1R_cellPairID_23.png
- SourceData1/b2_pDE/2452_1R_cellPairID_24.png
- SourceData1/b2_pDE/2452_1R_cellPairID_25.png
- SourceData1/b2_pDE/2452_1R_cellPairID_26.png
- SourceData1/b2_pDE/2452_1R_cellPairID_27.png
- SourceData1/b2_pDE/2452_1R_cellPairID_28.png
- SourceData1/b2_pDE/2452_1R_cellPairID_29.png
- SourceData1/b2_pDE/2452_1R_cellPairID_3.png
- SourceData1/b2_pDE/2452_1R_cellPairID_30.png
- SourceData1/b2_pDE/2452_1R_cellPairID_31.png
- SourceData1/b2_pDE/2452_1R_cellPairID_4.png
- SourceData1/b2_pDE/2452_1R_cellPairID_5.png
- SourceData1/b2_pDE/2452_1R_cellPairID_6.png
- SourceData1/b2_pDE/2452_1R_cellPairID_7.png
- SourceData1/b2_pDE/2452_1R_cellPairID_8.png
- SourceData1/b2_pDE/2452_1R_cellPairID_9.png
- SourceData1/b2_pDE/2452_1R1L_cellPairID_1.png
- SourceData1/b2_pDE/2452_1R1L_cellPairID_10.png
- SourceData1/b2_pDE/2452_1R1L_cellPairID_11.png
- SourceData1/b2_pDE/2452_1R1L_cellPairID_12.png
- SourceData1/b2_pDE/2452_1R1L_cellPairID_13.png
- SourceData1/b2_pDE/2452_1R1L_cellPairID_14.png
- SourceData1/b2_pDE/2452_1R1L_cellPairID_15.png
- SourceData1/b2_pDE/2452_1R1L_cellPairID_16.png
- SourceData1/b2_pDE/2452_1R1L_cellPairID_17.png
- SourceData1/b2_pDE/2452_1R1L_cellPairID_18.png
- SourceData1/b2_pDE/2452_1R1L_cellPairID_19.png
- SourceData1/b2_pDE/2452_1R1L_cellPairID_2.png
- SourceData1/b2_pDE/2452_1R1L_cellPairID_20.png
- SourceData1/b2_pDE/2452_1R1L_cellPairID_21.png
- SourceData1/b2_pDE/2452_1R1L_cellPairID_22.png
- SourceData1/b2_pDE/2452_1R1L_cellPairID_23.png
- SourceData1/b2_pDE/2452_1R1L_cellPairID_24.png
- SourceData1/b2_pDE/2452_1R1L_cellPairID_25.png
[truncated: 399 more entries]
